# Supplementary material for: Molecular differential diagnosis of follicular thyroid carcinoma and adenoma based on gene expression profiling by using formalin-fixed paraffin-embedded tissues
Source: BMC Med Genomics. 2013 Oct 7;6:38. doi: 10.1186/1755-8794-6-38 (PMC3852913; doi:10.1186/1755-8794-6-38)
Supplement: Additional file 2 — Description of genes differentially expressed between FTC and FTA, derived in the analysis of dataset A. Description of data: The table contains the list of 99 genes that exhibited significant difference between FTC and FTA in the analysis of dataset A. The table contains gene annotation information (affyids, symbols, names), analysis results (p-values and log-ratios calculated in datasets A and B), and information pertaining to which of the genes belong to the 5-gene, 8-gene, and optimal 45-gene classifiers. [file 1755-8794-6-38-S2.xls]

## Sheet: Supplemental Table A
Affy ID	symbol	name	p-value in dataset A	log ratio in dataset A	p-value in dataset B	log ratio in dataset B	Stability of the gene *	5-gene classifier as validated by QPCR	8-gene classifier	optimal 45-gene classifier
204513_s_at	ELMO1	engulfment and cell motility 1	0.000345252	-2.14859	0.000133935	-2.35542	0.97	yes	yes	yes
219643_at	LRP1B	low density lipoprotein receptor-related protein 1B	0.000294449	-2.1499	0.000143104	-2.70208	0.94		yes	yes
206208_at	CA4	carbonic anhydrase IV	4.5775e-08	-2.7699	0.000201076	-2.91559	0.97		yes	yes
236255_at	PLEKHG4B	pleckstrin homology domain containing, family G (with RhoGef domain) member 4B	0.000125553	-1.88096	0.000416726	-1.36493	0.75		yes	yes
1553243_at	ITIH5	inter-alpha (globulin) inhibitor H5	7.77332e-07	-1.51091	0.00045511	-1.98076	0.83	yes	yes	yes
227874_at	EMCN	endomucin	0.000393713	-1.94465	0.000457409	-2.25217	0.82	yes	yes	yes
210078_s_at	KCNAB1	potassium voltage-gated channel, shaker-related subfamily, beta member 1	0.000114794	-2.45045	0.000674859	-3.35115	0.43	yes	yes	yes
204368_at	SLCO2A1	solute carrier organic anion transporter family, member 2A1	5.01549e-05	-1.85535	0.00082674	-1.45108	0.46	yes	yes	yes
203029_s_at	PTPRN2	protein tyrosine phosphatase, receptor type, N polypeptide 2	2.69606e-05	-2.74586	0.00085583	-2.76569	0.4			yes
218559_s_at	MAFB	v-maf musculoaponeurotic fibrosarcoma oncogene homolog B (avian)	2.58501e-06	-1.61995	0.000967699	-1.43182	0.34			yes
203980_at	FABP4	fatty acid binding protein 4, adipocyte	5.28965e-05	-2.87303	0.00105155	-4.27341	0.3			yes
202954_at	UBE2C	ubiquitin-conjugating enzyme E2C	3.90679e-05	2.30949	0.00128856	1.64123	0.21			yes
205357_s_at	AGTR1	angiotensin II receptor, type 1	0.000123432	-2.30828	0.00145765	-3.31198	0.18			yes
202747_s_at	ITM2A	integral membrane protein 2A	0.000113869	-2.07747	0.002093	-1.75253	0.14			yes
218662_s_at	NCAPG	non-SMC condensin I complex, subunit G	0.00026404	1.52298	0.00305254	1.23012	0.01			yes
205554_s_at	DNASE1L3	deoxyribonuclease I-like 3	8.91671e-07	-2.85838	0.00324909	-1.94743	0.1			yes
219873_at	COLEC11	collectin sub-family member 11	6.06929e-06	-1.80848	0.00414082	-1.24916	0.01			yes
205249_at	EGR2	early growth response 2	5.52512e-07	-3.35439	0.00620171	-3.07708	0			yes
213234_at	KIAA1467	KIAA1467	1.19034e-05	-1.76096	0.00704192	-1.04212	0.02			yes
202920_at	ANK2	ankyrin 2, neuronal	0.000398469	-2.81939	0.00810811	-2.09804	0			yes
209735_at	ABCG2	ATP-binding cassette, sub-family G (WHITE), member 2	4.58259e-05	-1.54323	0.00913136	-1.11571	0.01			yes
205413_at	MPPED2	metallophosphoesterase domain containing 2	9.58476e-06	-3.15232	0.00938579	-1.86034	0			yes
224822_at	DLC1	deleted in liver cancer 1	9.08148e-05	-1.73697	0.011103	-1.16403	0			yes
209357_at	CITED2	Cbp/p300-interacting transactivator, with Glu/Asp-rich carboxy-terminal domain, 2	2.98082e-06	-1.92086	0.0118311	-0.984556	0			yes
219877_at	ZMAT4	zinc finger, matrin-type 4	3.74735e-05	-2.72268	0.0119721	-1.72461	0.02			yes
206517_at	CDH16	cadherin 16, KSP-cadherin	8.46084e-05	-2.75268	0.0122199	-2.22792	0.01			yes
213488_at	SNED1	sushi, nidogen and EGF-like domains 1	0.000152032	-1.63818	0.0122782	-0.96478	0			yes
1554408_a_at	TK1	thymidine kinase 1, soluble	6.96931e-05	1.80333	0.0123974	1.40637	0			yes
201044_x_at	DUSP1	dual specificity phosphatase 1	0.000183255	-1.90561	0.0129777	-1.8134	0			yes
214735_at	IPCEF1	interaction protein for cytohesin exchange factors 1	0.000272594	-2.6648	0.0132156	-1.83903	0.01			yes
229127_at	JAM2	junctional adhesion molecule 2	0.00021066	-1.79884	0.0180384	-1.67945	0.03			yes
206529_x_at	SLC26A4	solute carrier family 26, member 4	7.52863e-05	-3.1103	0.0188153	-2.01013	0.02			yes
201291_s_at	TOP2A	topoisomerase (DNA) II alpha 170kDa	5.81202e-08	3.2151	0.0195593	2.15458	0.01			yes
235746_s_at	PLA2R1	phospholipase A2 receptor 1, 180kDa	1.3016e-06	-3.02167	0.0205559	-2.0518	0			yes
222848_at	CENPK	centromere protein K	0.000322902	1.53732	0.0207271	1.3233	0			yes
213106_at	ATP8A1	ATPase, aminophospholipid transporter (APLT), class I, type 8A, member 1	0.00017401	-1.68636	0.0225394	-1.605	0			yes
204641_at	NEK2	NIMA (never in mitosis gene a)-related kinase 2	4.51563e-05	2.22096	0.0229376	1.38139	0			yes
202768_at	FOSB	FBJ murine osteosarcoma viral oncogene homolog B	4.99886e-06	-4.14601	0.0243836	-2.67782	0			yes
227642_at	TFCP2L1	transcription factor CP2-like 1	0.000353045	-2.58338	0.0253552	-1.31651	0			yes
224753_at	CDCA5	cell division cycle associated 5	7.59557e-05	1.97369	0.0287557	0.669924	0			yes
204825_at	MELK	maternal embryonic leucine zipper kinase	2.93449e-05	2.25475	0.0309896	1.30738	0			yes
219148_at	PBK	PDZ binding kinase	6.92012e-05	2.52354	0.0315153	1.46704	0			yes
219949_at	LRRC2	leucine rich repeat containing 2	0.000225713	-2.04197	0.032026	-1.37219	0			yes
222717_at	SDPR	serum deprivation response	4.52145e-06	-2.63687	0.0348421	-1.51637	0			yes
207828_s_at	CENPF	centromere protein F, 350/400kDa (mitosin)	2.76907e-05	2.38722	0.0363048	1.12286	0			yes
203766_s_at	LMOD1	leiomodin 1 (smooth muscle)	1.69454e-05	-2.91616	0.0370154	-1.44749	0
202112_at	VWF	von Willebrand factor	0.000137231	-2.00747	0.0382524	-1.17935	0.01
214307_at	HGD	homogentisate 1,2-dioxygenase	3.87388e-05	-2.15985	0.0396329	-1.29005	0
218918_at	MAN1C1	mannosidase, alpha, class 1C, member 1	2.61782e-05	-2.56823	0.0401514	-1.20062	0
202705_at	CCNB2	cyclin B2	1.10307e-05	2.29975	0.0426023	1.1704	0
203700_s_at	DIO2	deiodinase, iodothyronine, type II	0.000149778	-2.14813	0.0451032	-0.664812	0
207165_at	HMMR	hyaluronan-mediated motility receptor (RHAMM)	6.89256e-06	2.24293	0.0478723	1.48148	0
218039_at	NUSAP1	nucleolar and spindle associated protein 1	1.73125e-05	2.26985	0.0485871	1.33857	0
231882_at	FLJ39632	hypothetical LOC642477	3.94563e-05	1.71652	0.0511982	0.904423	0
219918_s_at	ASPM	asp (abnormal spindle) homolog, microcephaly associated (Drosophila)	5.61618e-05	2.54955	0.0532149	1.14619	0
201289_at	CYR61	cysteine-rich, angiogenic inducer, 61	7.47809e-05	-2.11707	0.0541242	-1.68065	0
222077_s_at	RACGAP1	Rac GTPase activating protein 1	0.000118638	1.65086	0.0638503	0.978079	0
203358_s_at	EZH2	enhancer of zeste homolog 2 (Drosophila)	1.48692e-05	2.43091	0.0706282	1.2438	0
228368_at	ARHGAP20	Rho GTPase activating protein 20	1.87772e-06	-2.52106	0.0723953	-1.37715	0
204170_s_at	CKS2	CDC28 protein kinase regulatory subunit 2	6.8021e-05	2.04076	0.072399	1.23243	0
200795_at	SPARCL1	SPARC-like 1 (hevin)	4.27838e-05	-1.53475	0.0731373	-0.843904	0
218009_s_at	PRC1	protein regulator of cytokinesis 1	0.000100808	2.13768	0.0760893	1.09367	0
209773_s_at	RRM2	ribonucleotide reductase M2	1.44372e-07	3.58869	0.0763639	1.60144	0
222608_s_at	ANLN	anillin, actin binding protein	7.15259e-06	2.66348	0.0834097	1.31866	0
206115_at	EGR3	early growth response 3	0.000281806	-2.39273	0.0847998	-1.62065	0
204444_at	KIF11	kinesin family member 11	0.000192923	1.89212	0.0875827	0.99146	0
204162_at	NDC80	NDC80 homolog, kinetochore complex component (S. cerevisiae)	0.000283703	1.6452	0.0914743	1.09272	0
201416_at	SOX4	SRY (sex determining region Y)-box 4	0.000192307	1.58409	0.0991749	0.827468	0
214696_at	MIR22HG	MIR22 host gene (non-protein coding)	2.37213e-05	-1.60949	0.108727	-0.669997	0
224480_s_at	AGPAT9	1-acylglycerol-3-phosphate O-acyltransferase 9	7.76329e-05	-2.63818	0.110419	-0.732239	0
201466_s_at	JUN	jun proto-oncogene	5.87427e-05	-1.68944	0.112033	-1.36613	0
241401_at	WDFY3-AS2	WDFY3 antisense RNA 2 (non-protein coding)	1.25843e-05	-1.54556	0.115422	-0.837496	0
210559_s_at	CDK1	cyclin-dependent kinase 1	0.000219151	2.0902	0.116039	0.817667	0
210052_s_at	TPX2	TPX2, microtubule-associated, homolog (Xenopus laevis)	4.87123e-05	2.40646	0.130047	0.96445	0
201531_at	ZFP36	zinc finger protein 36, C3H type, homolog (mouse)	0.000380043	-1.74157	0.134961	-0.908445	0
202340_x_at	NR4A1	nuclear receptor subfamily 4, group A, member 1	3.77489e-06	-2.37727	0.146351	-0.987753	0
202350_s_at	MATN2	matrilin 2	0.000102774	-2.10975	0.153887	-0.710787	0
215117_at	RAG2	recombination activating gene 2	8.96976e-05	-2.15045	0.155299	-1.17676	0
203354_s_at	PSD3	pleckstrin and Sec7 domain containing 3	0.000430251	2.0704	0.158209	0.994972	0
227752_at	SPTLC3	serine palmitoyltransferase, long chain base subunit 3	0.000214506	-1.65485	0.1639	-0.629728	0
204793_at	GPRASP1	G protein-coupled receptor associated sorting protein 1	0.000179439	-1.89237	0.165742	-0.67188	0
235228_at	CCDC85A	coiled-coil domain containing 85A	1.2793e-05	-2.46369	0.19693	-0.648707	0
228269_x_at	KCNIP3	Kv channel interacting protein 3, calsenilin	0.000250041	-1.59753	0.201405	-0.459311	0
209101_at	CTGF	connective tissue growth factor	4.79875e-06	-2.50778	0.201584	-1.06234	0
203755_at	BUB1B	budding uninhibited by benzimidazoles 1 homolog beta (yeast)	3.91992e-05	2.0747	0.202703	0.766967	0
208002_s_at	ACOT7	acyl-CoA thioesterase 7	0.000118575	1.79273	0.227415	0.577398	0
221031_s_at	APOLD1	apolipoprotein L domain containing 1	1.57765e-05	-1.87449	0.293503	-0.565851	0
213664_at	SLC1A1	solute carrier family 1 (neuronal/epithelial high affinity glutamate transporter, system Xag), member 1	0.000224113	-2.47101	0.32637	-0.531951	0
203276_at	LMNB1	lamin B1	1.92849e-06	1.67318	0.362278	0.347774	0
205342_s_at	SULT1C2	sulfotransferase family, cytosolic, 1C, member 2	9.08337e-05	-2.48379	0.374158	-0.534823	0
1555920_at	CBX3	chromobox homolog 3	0.000152306	1.55717	0.395291	0.271621	0
227174_at	WDR72	WD repeat domain 72	0.000344462	-1.73641	0.512586	-0.288123	0
209304_x_at	GADD45B	growth arrest and DNA-damage-inducible, beta	0.000494446	-1.53404	0.533473	-0.250615	0
209959_at	NR4A3	nuclear receptor subfamily 4, group A, member 3	5.25689e-05	-3.52076	0.539673	-0.604082	0
227760_at	IGFBPL1	insulin-like growth factor binding protein-like 1	0.000284174	-2.45101	0.57575	-0.298488	0
202871_at	TRAF4	TNF receptor-associated factor 4	5.87187e-05	2.11197	0.58283	0.11805	0
1556033_at	FLJ39739	hypothetical FLJ39739	0.000151884	1.50197	0.756922	0.137877	0
205290_s_at	BMP2	bone morphogenetic protein 2	0.000284507	-1.64273	0.827979	-0.141777	0
202672_s_at	ATF3	activating transcription factor 3	0.00027142	-2.55273	0.993185	0.00865322	0
* Stability of the gene - the percentage of iterations in which the gene was present among the top 8 genes in 10-fold cross-validation repeated 10 times performed on dataset B after the preselection of 99 genes
