# Supplementary material for: Molecular differential diagnosis of follicular thyroid carcinoma and adenoma based on gene expression profiling by using formalin-fixed paraffin-embedded tissues
Source: BMC Med Genomics. 2013 Oct 7;6:38. doi: 10.1186/1755-8794-6-38 (PMC3852913; doi:10.1186/1755-8794-6-38)
Supplement: Additional file 3 — Expression values of genes differentially expressed between FTC and FTA, derived in the analysis of dataset A. Description of data: The table contains the expression values of 99 genes that exhibited significant differences between FTC and FTA samples in the analysis of dataset A. The table presents their expression values in samples belonging to dataset B. [file 1755-8794-6-38-S3.xls]

## Sheet: Supplemental Table B
	ftc_t_12.CEL	ftc_t_13.CEL	ftc_t_24.CEL	ftc_t_28.CEL	ftc_t_30.CEL	ftc_t_32.CEL	ftc_t_372.CEL	ftc_t_376.CEL	ftc_t_38.CEL	ftc_t_390.CEL	ftc_t_40.CEL	ftc_t_42.CEL	ftc_t_44.CEL	ftc_t_453.CEL	ftc_t_46.CEL	ftc_t_54.CEL	ftc_t_56.CEL	ftc_t_60.CEL	ftc_t_62.CEL	ftc_t_66.CEL	ftc_t_71.CEL	ftc_t_72.CEL	ftc_t_73.CEL	ftc_t_79.CEL	ftc_t_81.CEL	ftc_t_82.CEL
	FTC	FTC	FTC	FTC	FTC	FA	FA	FA	FA	FA	FA	FA	FA	FA	FA	FA	FA	FA	FTC	FTC	FTC	FTC	FTC	FTC	FTC	FTC
200795_at	10.736	12.2553	10.0842	9.81768	9.76078	11.7417	11.6774	11.9271	11.5797	11.5974	11.9144	12.2668	11.6467	12.4741	11.611	11.2518	10.0239	12.4774	11.4336	11.6234	9.76012	7.87419	9.85697	12.7732	12.9322	12.311
201044_x_at	6.18395	9.77034	8.42034	7.78773	5.65887	10.8829	10.0442	8.10532	9.64266	9.33904	9.27926	11.281	8.78409	9.17501	9.69599	11.0158	6.19243	7.21245	7.12043	5.57083	5.57679	8.08646	7.08851	10.1534	4.76588	10.8925
201289_at	8.46146	13.2994	11.6794	9.63293	8.32994	13.1573	13.5222	10.856	10.6039	11.5729	11.4633	13.2524	12.5795	13.1953	10.9258	13.322	7.94484	10.2965	10.0652	7.23004	8.83336	11.3755	7.22706	13.3861	7.09624	14.227
201291_s_at	8.56305	6.27527	5.70956	10.2432	9.28418	3.29734	4.29669	6.59013	8.70953	2.69448	3.62132	3.44985	7.91997	3.44985	3.93121	5.13942	3.11136	2.69448	7.35609	3.73661	7.31278	8.86183	4.18798	8.28415	4.40592	2.69448
201416_at	4.16473	6.46727	6.99948	9.18571	6.32351	6.68128	8.30863	7.18492	6.52348	6.56427	6.83342	6.68128	6.79505	5.96679	5.53398	6.64266	6.68128	6.39285	7.83817	6.67866	9.398	9.64574	6.68128	9.71935	7.26451	7.18058
201466_s_at	9.00878	12.6741	10.0471	10.9083	5.98117	12.1625	11.1119	9.18436	10.1372	10.3267	10.1859	12.6873	11.1544	11.0072	9.92051	12.1216	6.98242	8.88965	9.76601	6.84782	6.66397	10.6901	6.3814	10.6503	5.50549	12.9874
201531_at	7.06532	10.1979	8.18833	8.62962	8.21415	10.4432	10.8421	7.84296	9.35955	8.88338	8.19267	11.368	8.17597	9.97827	9.02221	10.0109	8.91012	8.2604	8.08864	6.67037	6.30828	10.576	7.17579	10.5881	6.17941	11.5979
209773_s_at	2.91847	2.26571	2.26571	9.6537	5.24594	2.25747	2.75104	4.07612	6.37977	2.25747	2.26571	2.26571	5.72231	2.26571	2.26571	3.23809	2.46514	2.26571	6.5962	2.26571	5.63644	8.76099	2.26571	8.07455	3.07978	2.26571
202112_at	6.06011	8.56141	8.26331	8.01718	8.54678	10.4043	10.2655	10.1709	5.98691	9.15726	10.7644	10.0994	10.1691	11.2055	9.36059	9.43474	10.5596	11.2948	10.3009	10.2731	9.66289	7.62137	9.09316	8.72682	7.21996	11.1944
202340_x_at	6.55362	9.86674	7.25666	6.33693	7.19731	10.6738	10.2776	8.16681	9.15042	8.84448	7.52681	10.5095	5.92906	12.5477	8.37524	9.98148	8.11436	7.29851	7.08472	7.00192	6.96496	9.61752	8.32709	8.96452	7.56088	11.8222
202350_s_at	12.4889	13.2421	11.8323	11.8854	11.3297	12.9513	11.3753	12.4969	13.036	12.934	12.7285	13.2942	12.0841	13.0638	12.0614	11.859	11.0961	10.8967	12.655	11.2197	11.1608	12.8518	10.8915	7.16915	11.0838	12.8268
202672_s_at	8.64786	11.8221	7.9172	7.65735	7.66186	9.89465	10.6204	7.38749	8.91011	8.70841	5.70559	11.3158	4.62295	11.2501	5.72936	10.7962	7.33425	4.75683	8.54984	8.28042	2.58518	10.3717	6.51559	10.2582	4.85518	12.0222
202705_at	5.20031	4.36501	4.00911	8.56929	5.61826	3.28692	4.00911	4.87928	6.57768	3.47104	4.00691	4.372	6.13882	3.27191	3.65874	4.29834	3.65874	3.11718	6.20172	4.92568	4.28354	8.26653	4.13902	6.85324	4.00911	3.52103
202747_s_at	8.86492	10.5254	8.47732	6.37356	10.1335	10.4422	9.68845	10.4843	9.08455	10.3097	10.0972	10.4875	8.27823	9.55045	9.6371	10.004	7.41676	10.0652	7.88549	5.73995	8.16523	5.39155	7.04201	7.3614	7.37585	9.4266
202768_at	4.79692	10.6532	7.59753	4.43289	4.15166	11.6757	10.0765	5.89426	8.69781	8.29501	8.14385	11.726	8.88862	12.4082	9.60243	11.2934	5.0637	5.82205	3.97929	3.64477	3.57092	9.70025	4.05212	9.49145	3.97929	12.7255
202871_at	7.094	7.48779	7.17357	8.2787	7.06155	7.48941	7.33529	7.07219	7.58579	6.75012	7.68183	8.36899	7.33395	7.53839	6.84099	8.0628	6.1519	7.34147	7.06946	7.10651	7.61445	7.10168	7.0055	7.77845	8.58013	7.736
202920_at	4.29914	7.98124	2.50917	5.45741	4.82589	7.02247	6.08023	7.87186	7.53044	8.94788	8.56809	6.03194	8.00952	7.2006	6.82321	7.5746	2.41245	4.48419	8.02552	2.25747	3.69764	2.86974	2.9878	4.26258	6.55354	5.55584
202954_at	6.52794	4.10585	4.02976	9.06316	6.81174	3.99133	4.19753	4.33202	5.95165	4.19753	3.64008	3.54253	4.36081	3.93758	4.13708	4.19753	4.73532	3.80409	5.978	5.31903	5.57398	8.02189	5.46152	6.3778	4.90583	4.18462
203029_s_at	3.98479	8.30828	8.18351	8.67689	2.49312	9.62829	7.51753	8.04592	8.81906	9.35446	7.59219	9.4673	9.5822	6.61984	8.42347	8.44372	6.07501	9.11046	5.87504	4.45921	7.36443	5.63602	2.25747	3.61241	3.59389	8.28041
210559_s_at	7.51877	4.68368	3.16174	6.98725	6.97619	3.93801	4.05922	4.87941	5.99215	3.93801	3.83486	5.23743	6.00253	3.93801	3.83468	4.06565	3.75789	3.87418	4.79762	3.94741	4.05922	6.91841	3.75789	7.17628	4.05922	3.93801
203276_at	4.88056	3.4774	4.37031	7.36673	6.10015	4.05297	5.50958	5.28282	6.12381	4.22384	5.05315	4.87069	6.04951	4.51817	5.69324	4.67594	5.17406	4.23627	5.33702	4.37031	6.59406	6.89816	4.86699	6.32157	4.62818	4.77365
203354_s_at	6.18513	6.10791	6.62017	6.35298	5.19594	2.29068	6.08675	4.17289	4.68091	3.66353	4.2281	4.46137	3.64575	3.27346	4.97347	7.16051	6.08728	8.85488	4.98242	5.84713	9.88681	7.22828	3.31938	6.11808	5.74866	2.92136
203358_s_at	2.65299	2.29773	2.65299	7.76318	5.65234	2.25747	2.79363	3.71785	5.6241	2.636	2.63674	2.65299	4.26288	2.65299	2.41466	2.64189	2.636	2.25747	7.01112	2.64189	3.09535	6.35258	2.64189	7.26434	3.04422	2.28344
203700_s_at	11.2082	11.7864	10.0372	10.5526	9.24378	9.61369	11.0661	11.2122	10.2927	11.2757	10.8532	11.2626	11.4859	12.0023	10.7489	11.7886	9.84226	10.9447	8.98081	10.3599	10.5297	10.0874	8.67192	11.0338	10.7387	10.516
203755_at	4.61194	2.44021	4.2776	7.82298	3.919	2.92789	2.92789	3.61423	4.26259	2.286	2.55835	3.30321	5.70375	2.49202	2.2629	4.91298	2.286	2.92789	4.56025	2.68499	2.92789	6.08243	2.25747	6.30802	2.286	2.25747
203766_s_at	3.83098	7.75095	4.2642	5.63709	2.82809	7.20325	7.56865	7.80209	6.14812	7.35957	6.88566	6.32907	5.12681	5.44137	3.87121	5.12773	4.09037	6.23614	6.65795	3.01976	3.11987	2.82809	2.82809	5.53505	3.57514	8.49747
203980_at	5.91565	12.7747	3.69468	5.14598	4.83017	11.3415	6.43199	11.2862	11.3871	11.465	11.1981	12.9983	12.2833	11.5698	9.61306	12.0995	6.57362	9.27319	5.20614	2.75244	3.70859	2.84281	3.7843	10.7239	7.85895	12.728
204162_at	5.18009	4.46178	2.35677	8.89385	4.68103	2.47335	2.65348	4.68813	5.33039	2.83679	2.59832	4.59777	4.48986	2.48945	2.59832	3.26612	2.65348	2.48945	3.7593	2.99565	2.72824	6.66584	2.59832	6.69565	3.49778	2.85598
204170_s_at	11.2394	7.66147	8.32619	10.8824	9.42813	8.73461	8.46452	6.77148	9.12354	5.08443	9.32388	6.08651	7.93275	7.83584	5.78591	8.83501	7.20615	7.95601	11.4521	8.71869	9.08252	8.66597	7.24176	9.93139	8.42887	4.10328
204368_at	6.61175	9.86577	8.394	6.78196	8.04869	10.0325	8.478	9.98903	8.80605	9.44248	10.4381	10.1351	9.98209	9.73934	10.9003	8.80729	9.7806	10.5685	8.86505	8.13842	8.33745	6.55636	8.4569	8.99889	8.78153	10.3986
204444_at	4.78372	5.13178	3.30901	7.24562	6.46119	2.78149	2.69922	4.27773	5.636	3.49933	2.27561	3.86787	4.94831	2.59161	3.20806	2.61105	2.56799	2.48417	4.15764	2.48417	3.25141	5.87068	2.70072	6.09788	2.27561	2.56799
204513_s_at	6.07835	6.6513	6.84712	6.79487	5.41371	9.11093	8.02572	8.05367	8.99614	8.89843	9.98518	9.18214	9.59997	9.5437	9.17281	8.81683	4.83802	7.73432	5.1852	4.59195	5.13088	6.92716	4.19436	7.48239	6.94917	9.09089
204641_at	5.21358	2.3607	2.34505	7.48606	4.50046	2.31507	2.34505	3.16348	4.66655	2.33543	2.33543	2.33543	4.81642	2.33543	2.31507	2.4162	2.27028	2.31507	4.11192	3.17548	5.28601	6.78258	2.34505	5.71039	2.33543	2.27028
204793_at	8.49771	8.42081	9.37825	6.27973	7.16458	8.59118	7.12025	8.43391	8.26088	9.1804	8.36151	7.59598	8.12814	8.66167	8.37753	8.95981	5.69626	8.78271	7.22969	5.25401	7.71242	4.54704	7.38792	8.65331	8.84965	8.04066
204825_at	4.87214	2.326	2.326	7.78825	3.33758	2.25747	2.4241	2.6556	4.8718	2.25747	2.29415	2.25747	3.76015	2.25747	2.25807	2.326	2.44671	2.25747	4.66065	2.326	4.34246	6.67148	2.326	5.75987	2.326	2.25747
214307_at	3.6768	7.57572	3.91594	4.73076	3.05491	3.68965	6.6956	7.26059	6.16182	6.97806	5.21285	7.60826	7.55249	5.46095	5.44893	9.10732	6.26799	5.16042	3.08988	6.23403	6.92828	5.6243	3.94142	4.06682	5.42327	7.57211
205249_at	6.64751	11.8933	9.03633	6.17298	6.25205	12.1895	10.9033	7.42752	8.897	9.0049	9.19306	12.1097	8.76143	12.2573	10.0554	11.9498	7.84094	6.60422	6.72185	3.05225	2.62789	6.24166	3.95326	9.94011	3.04298	11.6098
205290_s_at	7.47387	8.73716	6.45322	7.05976	7.22711	9.75173	6.65429	5.65083	6.20843	6.25839	6.94549	7.32105	6.91868	8.40962	5.52889	8.89147	4.64528	4.93364	4.6293	5.06663	2.35334	8.63725	6.95177	7.17021	6.36353	8.15152
205342_s_at	7.37454	8.65214	7.89892	4.04954	6.78921	6.51239	8.88661	8.43209	6.66991	7.91992	6.91699	8.19203	7.93771	7.9768	8.57223	7.93468	7.48661	6.6166	7.52299	8.25649	2.25747	7.04732	8.30498	7.05925	9.72595	8.16306
205357_s_at	3.81945	8.34571	2.4807	2.4807	2.84414	8.74543	3.0231	7.38872	8.98459	7.7616	8.27955	10.0273	8.95265	8.9927	6.22348	9.0782	3.81859	7.18792	2.4807	2.4359	3.0965	3.0965	2.4807	8.52864	4.1882	9.13021
205413_at	7.80749	10.2416	8.51328	7.55439	8.32811	8.2381	7.21855	10.6001	8.70182	10.713	10.2708	10.6735	10.2241	9.24857	9.00635	9.76222	6.85706	7.53865	7.53835	6.55441	5.78207	2.50332	6.02504	7.06414	7.15446	9.80182
205554_s_at	3.74552	6.70193	3.96581	4.23657	4.125	6.2571	8.77037	7.49669	4.8571	7.67318	7.23241	8.06951	5.83452	7.59032	5.21457	8.09847	5.3219	8.07236	7.34401	5.06574	4.58477	3.68042	3.51139	3.96838	5.05159	9.19073
206115_at	5.70181	10.6831	5.34315	4.01768	6.32571	10.3863	9.84719	6.58393	8.04233	7.57925	5.89483	9.4103	5.70181	10.3658	5.76696	9.00271	6.23879	5.70181	6.74345	4.04309	3.41371	7.08648	2.97299	9.64539	3.37592	10.1012
206208_at	3.25125	9.02536	4.24792	3.25125	5.4494	8.78324	4.45294	8.09113	6.19283	7.84115	9.69196	9.72163	8.52169	8.13508	5.48174	8.49385	7.17116	8.92427	3.66234	4.44686	3.82391	3.92249	4.51661	5.37022	4.38495	8.24749
206517_at	3.42242	7.85848	2.4572	6.39286	2.7206	9.54475	3.80413	8.96149	8.69721	7.52907	7.13618	8.37062	6.88586	5.98663	6.33392	5.21057	5.03905	2.45214	6.03006	5.03905	2.45214	3.31207	3.29968	2.45214	3.29968	8.25228
206529_x_at	12.2697	13.5329	12.1919	11.5571	11.8628	13.2085	12.1697	13.3102	13.5063	13.6012	13.6373	13.5817	13.3547	12.9559	12.7839	12.896	11.1253	12.4297	9.89481	10.331	2.43224	11.3302	10.2398	12.2852	11.2329	13.2683
207165_at	7.29959	4.75117	2.45672	7.02151	4.74674	2.45718	2.62431	3.232	6.9098	2.34783	2.68223	2.50236	4.78205	2.34783	2.34783	2.58275	2.34783	2.26579	6.74142	2.47536	2.50236	6.21792	2.34783	7.43275	2.34783	2.34783
207828_s_at	4.58895	2.59523	2.62278	6.46436	3.31921	2.59071	2.59458	3.0036	4.69751	2.58969	2.59071	2.59071	4.39439	2.25747	2.59071	2.59071	2.59071	2.58969	3.95635	3.58273	3.43702	6.94039	2.59458	6.76127	3.14798	2.25747
209357_at	10.1602	12.2707	10.8285	10.9351	10.6643	12.7309	12.5757	11.2661	10.8812	12.3659	12.4987	12.2777	11.4462	12.0392	11.334	12.5831	10.3361	10.955	10.622	8.85827	10.1073	9.49069	11.4917	11.4092	11.0163	12.6363
208002_s_at	3.82131	2.67955	4.70317	8.56041	5.18728	4.30447	6.02558	3.98237	4.99933	3.81907	3.99905	3.78592	3.97727	4.05078	3.9205	5.15951	3.98237	3.96422	5.43114	3.81907	5.52934	6.0848	3.59315	6.27292	3.81907	3.97538
209101_at	9.0824	12.3098	11.0213	9.37677	8.41175	12.3975	13.3163	10.6329	8.60819	10.7578	10.2215	11.7428	11.2075	11.392	8.72066	12.4562	7.12281	10.3829	10.1145	7.21611	5.67501	9.30811	7.88792	13.6253	8.05414	13.0656
209304_x_at	9.00564	8.22353	7.84099	7.55467	7.55986	7.95668	8.81772	5.96508	7.26923	6.22385	8.33825	7.15892	8.49911	8.42716	8.06955	9.5952	7.57227	7.43483	6.95748	6.46946	5.24028	7.21068	8.15897	7.17291	7.6638	9.01157
209735_at	4.81124	6.03951	4.9198	5.17014	4.81124	7.0343	6.31223	4.81124	6.62455	4.4025	6.2743	7.43551	5.13494	7.18893	8.52827	5.49531	4.54572	7.1864	4.4025	4.95911	4.81124	4.4025	4.34578	6.0522	5.81765	5.92706
209959_at	6.51438	8.82019	2.78145	3.00407	3.87236	6.32694	7.14604	3.45175	6.07233	5.37768	2.87251	5.83676	2.58815	11.1623	2.58815	8.7802	3.00407	2.83394	3.5655	2.65063	2.65063	6.91318	3.00407	5.27412	3.00407	8.13312
210052_s_at	2.51371	2.28278	2.37982	7.61861	3.85034	2.37679	2.51371	4.04977	4.92037	2.51523	2.51371	2.51371	5.16222	2.51371	2.51371	2.51371	2.51371	2.31704	7.03348	2.51371	4.44141	6.61213	2.51371	4.78179	2.51371	2.42006
210078_s_at	6.17508	10.4763	11.6585	6.00248	5.91508	8.75001	9.12625	10.5226	9.75266	11.0451	11.499	12.0249	12.0247	9.77522	11.6549	12.2321	5.71352	11.3016	6.36251	4.42592	6.08241	5.38219	3.37271	9.16345	6.63929	10.2016
213106_at	10.8479	10.9266	10.3226	8.67677	6.3562	9.20464	11.7812	9.76143	9.95092	11.0868	11.0474	11.1483	11.3146	11.5044	11.4566	10.0823	8.15372	9.943	10.0336	7.12507	7.11952	4.62497	7.54579	10.3622	10.5281	11.1009
224822_at	6.47667	9.24843	6.80202	6.13562	6.15242	7.89806	7.80623	8.1175	7.90682	8.15519	8.64609	8.24833	8.00617	8.4373	7.83272	8.05361	6.14871	8.81143	7.18804	5.19103	6.56318	6.55156	4.18232	8.01134	7.54352	8.88959
213234_at	6.17182	5.48353	4.61033	4.65445	6.24689	7.04568	6.00791	4.76269	7.31649	6.354	7.13268	6.14629	6.19043	7.13321	6.53741	5.5289	5.37783	5.02123	5.14195	6.19707	3.7854	5.73898	5.21009	3.16047	4.65445	5.95174
213488_at	4.07496	6.18233	7.21693	5.57826	4.89866	7.08912	7.03742	7.17145	6.70188	8.06941	7.33885	7.00587	7.92369	7.31824	7.09212	7.92164	7.009	7.41182	8.07866	5.74541	4.97993	7.32493	6.60103	7.59113	7.00587	7.27023
213664_at	12.1328	9.94076	8.96965	9.76318	10.1538	9.81361	12.3285	10.4058	9.31483	10.1871	11.6591	9.93182	8.51529	9.8867	10.7269	6.42781	10.4363	9.25479	6.9231	8.62229	8.79873	9.13016	9.79025	7.93674	10.301	9.51076
218918_at	6.84791	8.29272	9.71853	7.20565	7.74275	7.35825	10.281	9.059	7.46602	9.07663	6.94378	9.61075	9.34194	7.52682	7.84199	8.12631	7.58577	8.9871	6.24425	5.56214	7.4084	7.4457	5.48011	3.63823	8.324	9.68695
214696_at	9.0762	9.16609	8.50967	6.75964	6.79485	9.09923	8.33888	9.36352	8.65006	8.07613	8.98407	9.37348	8.51321	10.7334	8.06445	9.38948	7.14646	8.7763	8.19992	6.67847	6.80118	7.49156	7.73748	9.37987	9.32494	9.87889
214735_at	6.8571	9.77868	5.61708	7.75728	5.58244	7.98327	8.59123	9.0085	7.74612	9.92398	8.46369	9.55073	9.07643	8.6908	8.47079	9.37143	6.55279	5.58845	7.5206	4.84958	3.0118	6.37164	5.83628	3.36227	8.81359	9.75247
215117_at	5.75497	2.82744	2.8103	7.1142	2.80974	4.53678	2.8103	2.8103	2.8103	3.80824	2.75668	9.82237	7.32192	4.58376	8.2496	5.83108	2.45251	2.45251	2.68042	2.8103	2.61969	2.57294	2.45251	2.45251	2.8103	5.23319
218009_s_at	2.85679	2.64062	3.25002	7.68139	4.43917	2.43073	2.66733	4.52768	5.35718	2.25787	2.25838	2.36695	5.03852	2.64062	2.25747	3.16773	2.25787	2.25747	4.47309	3.14852	4.06038	6.86099	2.64062	6.47742	2.87296	2.30152
218039_at	6.32997	4.71936	4.6535	9.9596	6.78143	3.61889	5.37463	5.47759	7.10583	2.88347	4.59552	3.41275	7.01472	4.45171	4.47211	4.71936	4.6535	2.89065	7.10633	4.93626	5.72431	7.4423	4.6535	8.16347	4.9181	2.68404
218559_s_at	8.74366	10.3313	10.3627	7.78035	9.21768	11.5123	10.7134	10.269	9.32473	11.0449	11.2039	11.175	9.72839	11.6839	9.9318	10.9878	9.5822	9.57586	9.47465	8.31987	8.0579	8.67027	7.75524	9.74264	8.35939	11.3039
218662_s_at	6.67157	4.55995	3.73627	7.5861	5.92328	4.28859	4.8912	4.3252	5.34186	3.79016	3.4934	4.3252	4.51142	3.52215	4.3252	4.3252	4.3252	4.3252	4.86495	5.76497	5.98504	6.6829	5.18201	6.85338	4.3252	3.64589
222717_at	6.18726	11.5748	9.54488	8.15712	6.51059	9.44553	9.18053	9.11668	7.47461	10.6879	10.4318	10.5224	10.6209	10.1387	9.08857	10.449	5.49401	8.74161	7.02682	6.12774	7.74262	6.66498	6.17285	9.82928	5.65014	10.4903
1553243_at	3.43924	7.60881	6.3606	3.57406	6.15998	8.21316	5.50332	7.62197	5.37533	7.37375	8.50308	7.87509	5.98729	7.10289	5.9482	6.86322	5.59726	7.516	4.6474	4.00745	3.9037	4.56316	3.57406	4.63731	4.35355	6.9014
219148_at	5.78175	4.16196	2.37448	7.29987	4.7385	2.25747	2.37448	3.41294	5.86185	2.37448	2.37448	2.37156	4.40107	2.37264	2.37448	2.37448	2.37156	2.37156	5.88193	2.37448	2.37448	7.42901	2.25747	6.54402	2.88914	2.25747
219643_at	2.52867	7.79366	2.69759	2.27947	2.47653	4.62154	3.42452	6.68388	6.79839	7.91405	6.68701	6.83244	7.33568	5.40616	5.57862	6.13491	2.69759	4.63756	2.25817	2.47653	2.69522	2.47653	2.38498	4.16276	2.69759	2.69759
219873_at	4.30856	6.73659	4.89955	4.96302	4.70859	6.18931	4.7396	8.01882	4.87746	7.1873	7.91845	7.48493	7.20738	5.65797	5.58596	6.93297	5.00994	5.7317	4.29436	5.61584	4.29436	5.04881	4.29436	5.07485	5.56646	6.49735
219877_at	5.3398	6.01641	4.5385	7.09593	5.2222	7.22924	6.32432	6.69215	7.36397	6.95401	6.35339	7.31653	7.8906	7.62093	7.11247	6.0814	4.47558	2.81941	5.22556	2.60333	2.73258	2.30935	4.45121	2.25857	6.86757	7.15305
219918_s_at	4.52631	2.77046	2.37534	6.6296	3.63034	2.25747	2.30622	3.20314	4.2828	2.25747	2.25747	2.25747	4.26371	2.25747	2.25747	2.25747	2.25747	2.25747	4.21976	2.25747	2.33659	7.04642	2.25747	6.70889	2.25747	2.25747
219949_at	7.04829	8.50458	10.139	5.13881	9.22305	7.32744	9.09944	9.18746	7.54987	9.08391	8.54467	7.93891	8.94373	7.62582	9.22935	7.80284	8.67512	8.91204	7.28015	6.89563	6.8056	5.3307	8.07674	2.25747	6.50696	8.87511
221031_s_at	7.13625	10.8624	7.91102	8.03319	8.15366	9.26884	10.3357	9.02929	10.433	8.49808	8.88785	10.4531	9.18909	11.0796	10.1705	9.33101	7.27774	8.70295	8.23348	7.56798	9.4806	9.12133	6.84218	11.9222	8.81953	11.2168
222077_s_at	8.40408	6.37436	5.3437	9.34175	8.59873	6.98528	5.67354	6.50949	7.84129	5.28764	5.77812	6.29779	6.81746	5.13009	5.54547	5.41568	5.44319	3.97534	8.14966	5.43192	6.00505	8.13803	6.83775	6.93141	4.5512	5.30779
222608_s_at	7.12015	2.76753	2.26239	7.43779	5.67232	2.25889	3.87107	2.47448	6.41344	2.25747	2.26343	2.2646	5.20926	2.25747	2.25747	2.25747	2.41079	2.25747	6.98126	2.26343	2.2646	5.1413	2.2646	6.81888	2.34411	2.25747
222848_at	7.28559	2.9921	3.27018	6.99515	5.56788	2.25747	4.34648	3.26475	5.50264	2.77279	2.78624	3.50134	4.77565	3.20037	2.78184	3.21148	2.75255	2.74649	5.30931	3.20037	4.5449	5.62379	3.95019	6.8554	2.76181	2.74633
224480_s_at	8.4956	8.73761	9.53495	7.2238	8.33614	7.6723	8.58282	8.81232	8.10368	9.32806	9.72086	8.8917	10.4353	10.711	8.24044	8.8417	7.50684	9.99641	7.93501	7.01955	7.83162	10.7766	7.11707	6.3932	8.15754	9.76569
224753_at	4.27232	3.02279	3.12019	6.41932	3.51687	3.04169	3.41592	3.15934	3.07343	2.93421	3.03972	3.04932	3.74531	2.94582	2.99771	3.03247	3.04501	3.22036	3.04501	3.21074	3.81254	4.54826	3.42009	4.92578	3.24999	2.84543
227174_at	9.53733	12.7817	11.1474	9.87134	9.45285	11.1634	10.4309	12.0079	10.944	11.8583	10.6162	11.8161	10.4679	10.2555	9.47183	10.6768	9.12201	9.59433	11.527	10.2112	8.40438	11.3767	8.93788	9.95301	9.67158	11.8073
227642_at	3.95935	7.45608	5.4216	5.66106	6.2906	8.95859	7.99892	8.67845	6.46053	8.79404	7.80089	7.59129	8.67588	8.72513	7.67096	7.35449	6.71617	4.75027	6.73305	6.69199	4.73234	3.77787	8.12469	7.73699	7.77897	8.69635
227752_at	7.79141	7.65714	7.54456	7.3866	6.28701	8.22659	7.49238	7.19268	8.86388	7.85402	6.23817	7.65656	7.12385	5.71508	7.51284	6.80986	6.04947	7.5256	6.87504	3.93202	8.29035	7.20899	5.67623	4.34695	6.24464	6.83359
227760_at	8.19451	8.08951	5.76657	10.5396	8.65729	9.37909	7.97124	8.04845	7.96579	8.14097	8.6723	8.71317	9.34086	7.85145	7.57654	7.76156	7.77912	5.56942	10.606	5.31857	6.6345	7.54904	6.87887	6.08079	8.31038	8.26405
227874_at	3.48565	9.61299	6.13138	4.19322	5.22895	8.45236	6.46135	8.93934	7.63958	8.6151	8.91718	8.41563	7.64924	8.1903	6.86832	8.00961	5.88489	8.39074	6.44368	5.15772	4.86161	4.19322	3.67939	5.43997	6.68811	8.03958
228269_x_at	6.04837	6.97802	5.92933	5.72593	6.70925	6.15708	6.72672	7.30305	7.81883	6.4385	5.35566	7.018	6.04837	6.04837	5.80779	5.03886	7.09438	6.72431	4.8775	5.84297	4.9792	4.64306	7.74848	4.68286	6.87217	6.57173
228368_at	4.25038	8.53744	6.22095	3.1491	3.2255	7.63377	7.06966	7.638	5.03368	8.57516	8.1066	8.76628	8.16702	6.73371	7.44808	6.88934	7.19663	4.52248	5.50848	8.2795	2.25747	3.92179	6.11916	6.83982	8.89186	8.67606
229127_at	3.38494	7.18721	4.08514	9.44627	4.88229	8.26899	4.22525	7.4398	6.78909	7.43405	8.11859	7.48397	6.42527	6.43451	6.23046	6.18079	4.92707	6.61219	6.79752	3.4763	4.20451	3.16166	3.13401	3.73758	3.52262	7.71715
231882_at	4.05975	3.95005	3.94122	6.55783	3.95005	3.80905	3.78111	4.00282	5.15391	3.78111	3.95005	3.95005	3.78111	4.09274	5.19144	4.36759	4.16485	3.93666	8.53676	4.60598	5.95459	5.7162	3.78111	6.7637	3.95005	3.95273
235228_at	7.03024	9.61316	7.81379	7.10721	8.94637	8.0074	9.78881	8.7482	6.64383	9.04644	7.83201	9.17127	8.81307	7.05286	7.31095	8.29905	6.149	5.3409	7.17173	6.89278	6.26333	6.42716	6.93423	4.81381	7.1329	7.62388
235746_s_at	6.1687	9.21894	7.84334	3.51784	5.53868	9.18745	9.07191	9.60106	7.98458	9.48404	7.30308	8.3614	7.95632	6.02768	6.54205	7.491	3.57164	5.74904	6.02242	2.38839	3.34186	2.55839	3.38448	5.978	5.88949	9.8074
236255_at	3.78762	4.34844	3.42253	3.97515	3.9146	4.37092	3.9146	6.40819	6.14395	4.92976	5.78893	4.72647	5.46132	7.2816	4.01925	5.49447	3.9146	3.39402	3.47633	3.39402	3.9146	3.30389	3.47014	3.39402	3.47014	4.2325
241401_at	7.5157	7.20371	7.9552	7.23652	4.62789	4.81778	5.95589	5.821	7.04918	6.98419	9.09054	8.21927	6.73443	7.1449	8.03175	6.43786	4.81361	6.23804	3.94864	4.25629	4.43099	5.725	5.821	5.12665	6.82391	5.77951
1554408_a_at	2.53643	2.25997	2.46156	7.3363	6.24257	2.53643	3.82197	2.71874	3.32343	2.35062	2.46067	2.25997	3.50639	2.46156	2.47446	2.47446	2.88118	2.53643	4.36918	3.4597	5.75603	6.46465	3.22464	5.04014	2.53643	2.4015
1555920_at	4.21789	2.37985	3.61674	2.63907	2.34274	2.34274	2.34274	3.76591	2.5148	3.31725	2.55296	2.34274	2.31901	3.98276	2.26341	2.26341	2.34274	2.34274	2.34274	2.26341	2.34274	3.61018	2.26341	5.30247	2.41535	2.48769
1556033_at	5.64177	3.91843	5.61195	3.0889	4.08997	6.67942	5.19244	3.45251	5.05283	3.56832	5.32554	4.74382	2.67681	4.65587	2.481	3.57173	5.62571	3.22976	5.57473	4.25782	4.46705	3.57173	4.30246	5.75171	2.94381	4.82783
