# Supplementary material for: Molecular differential diagnosis of follicular thyroid carcinoma and adenoma based on gene expression profiling by using formalin-fixed paraffin-embedded tissues
Source: BMC Med Genomics. 2013 Oct 7;6:38. doi: 10.1186/1755-8794-6-38 (PMC3852913; doi:10.1186/1755-8794-6-38)
Supplement: Additional file 4 — Significance of the 8 selected genes in all analyzed datasets. Description of data: The table contains the results of differential analysis for 8 selected genes in all analyzed datasets: A, B, C, D, E1, and E2. For each dataset and gene, it contains the p-value, fold change, log ratio, and the rank (according to the p-value) of the gene. [file 1755-8794-6-38-S4.xls]

## Sheet: Arkusz1
Dataset A (Student's t-test):
GENE_ID	SYMBOLS	NAMES	5-GENE CLASSIFIER	8-GENE CLASSIFIER	P_VALUE	FA_MEAN	FTC_MEAN	SLR	FOLD_CHANGE	FDR	rank of the gene according to p-value
204513_s_at	ELMO1	engulfment and cell motility 1	5-gene classifier	8-gene classifier	0.000345252	8.33136	6.18278	-2.14859	0.225534	0.0733667	257
1553243_at	ITIH5	inter-alpha (globulin) inhibitor H5	5-gene classifier	8-gene classifier	7.77332e-07	7.38591	5.875	-1.51091	0.35089	0.00537601	7
227874_at	EMCN	endomucin	5-gene classifier	8-gene classifier	0.000393713	7.95909	6.01444	-1.94465	0.259778	0.0791669	271
210078_s_at	KCNAB1	potassium voltage-gated channel, shaker-related subfamily, beta member 1	5-gene classifier	8-gene classifier	0.000114794	10.7255	8.275	-2.45045	0.182953	0.0454291	138
204368_at	SLCO2A1	solute carrier organic anion transporter family, member 2A1	5-gene classifier	8-gene classifier	5.01549e-05	9.80091	7.94556	-1.85535	0.276365	0.0318501	86
219643_at	LRP1B	low density lipoprotein receptor-related protein 1B		8-gene classifier	0.000294449	5.80045	3.65056	-2.1499	0.225328	0.0690161	233
206208_at	CA4	carbonic anhydrase IV		8-gene classifier	4.5775e-08	7.89545	5.12556	-2.7699	0.146615	0.00157692	1
236255_at	PLEKHG4B	pleckstrin homology domain containing, family G (with RhoGef domain) member 4B		8-gene classifier	0.000125553	5.81818	3.93722	-1.88096	0.271503	0.0463298	148
Dataset B (Student's t-test):
GENE_ID	SYMBOLS	NAMES	5-GENE CLASSIFIER	8-GENE CLASSIFIER	P_VALUE	FA_MEAN	FTC_MEAN	SLR	FOLD_CHANGE	FDR *	rank of the gene according to p-value
204513_s_at	ELMO1	engulfment and cell motility 1	5-gene classifier	8-gene classifier	0.000133935	8.61214	6.25672	-2.35542	0.19541	0.179947	38
1553243_at	ITIH5	inter-alpha (globulin) inhibitor H5	5-gene classifier	8-gene classifier	0.00045511	6.88312	4.90236	-1.98076	0.253357	0.220492	104
227874_at	EMCN	endomucin	5-gene classifier	8-gene classifier	0.000457409	7.87951	5.62734	-2.25217	0.209909	0.220492	106
210078_s_at	KCNAB1	potassium voltage-gated channel, shaker-related subfamily, beta member 1	5-gene classifier	8-gene classifier	0.000674859	10.4171	7.06596	-3.35115	0.0979946	0.24973	138
204368_at	SLCO2A1	solute carrier organic anion transporter family, member 2A1	5-gene classifier	8-gene classifier	0.00082674	9.77688	8.3258	-1.45108	0.365747	0.25183	166
219643_at	LRP1B	low density lipoprotein receptor-related protein 1B		8-gene classifier	0.000143104	5.75018	3.0481	-2.70208	0.153671	0.179966	40
206208_at	CA4	carbonic anhydrase IV		8-gene classifier	0.000201076	7.8079	4.89231	-2.91559	0.132532	0.199195	51
236255_at	PLEKHG4B	pleckstrin homology domain containing, family G (with RhoGef domain) member 4B		8-gene classifier	0.000416726	5.06524	3.70031	-1.36493	0.388252	0.2177	97
* FDR was calculated based on all the genes on the microarray
Dataset C (Mann-Whitney test):
GENE_ID	SYMBOLS	NAMES	5-GENE CLASSIFIER	8-GENE CLASSIFIER	P_VALUE	FA_MEDIAN	FTC_MEDIAN	SLR	FOLD_CHANGE	BONFERRONI	rank of the gene according to p-value
ELMO1	ELMO1	engulfment and cell motility 1	5-gene classifier	8-gene classifier	0.00753343	0.0115879	0.00587431	-0.980133	0.506933	0.0376672	4
ITIH5	ITIH5	inter-alpha (globulin) inhibitor H5	5-gene classifier	8-gene classifier	0.0442761	0.00287782	0.00220828	-0.38205	0.767346	0.221381	5
EMCN	EMCN	endomucin	5-gene classifier	8-gene classifier	0.000291251	0.00433922	0.00192906	-1.16954	0.444564	0.00145625	2
KCNAB1	KCNAB1	potassium voltage-gated channel, shaker-related subfamily, beta member 1	5-gene classifier	8-gene classifier	0.00200385	0.017425	0.00547387	-1.67053	0.314139	0.0100193	3
SLCO2A1	SLCO2A1	solute carrier organic anion transporter family, member 2A1	5-gene classifier	8-gene classifier	0.000278462	0.00398374	0.00170356	-1.22558	0.427627	0.00139231	1
Dataset D (Student's t-test):
GENE_ID	SYMBOLS	NAMES	5-GENE CLASSIFIER	8-GENE CLASSIFIER	P_VALUE	FA_MEAN	FTC_MEAN	SLR	FOLD_CHANGE	FDR	rank of the gene according to p-value
204513_s_at	ELMO1	engulfment and cell motility 1	5-gene classifier	8-gene classifier	0.318706	7.0983	6.4088	-0.689505	0.620066	0.740835	20985
1553243_at	ITIH5	inter-alpha (globulin) inhibitor H5	5-gene classifier	8-gene classifier	0.0088845	6.27179	4.96026	-1.31152	0.402896	0.740835	444
227874_at	EMCN	endomucin	5-gene classifier	8-gene classifier	0.109511	7.29677	6.3301	-0.966674	0.511684	0.740835	5739
210078_s_at	KCNAB1	potassium voltage-gated channel, shaker-related subfamily, beta member 1	5-gene classifier	8-gene classifier	0.949489	8.90409	8.96856	0.0644679	1.0457	0.982407	50391
204368_at	SLCO2A1	solute carrier organic anion transporter family, member 2A1	5-gene classifier	8-gene classifier	0.0208685	9.24021	8.25669	-0.983525	0.505742	0.740835	1056
219643_at	LRP1B	low density lipoprotein receptor-related protein 1B		8-gene classifier	0.100843	4.8607	3.42687	-1.43382	0.370148	0.740835	5238
206208_at	CA4	carbonic anhydrase IV		8-gene classifier	0.0928539	6.58213	5.12114	-1.46099	0.363243	0.740835	4798
236255_at	PLEKHG4B	pleckstrin homology domain containing, family G (with RhoGef domain) member 4B		8-gene classifier	0.186973	4.29051	3.79557	-0.494943	0.70959	0.740835	10730
Dataset E1 (Student's t-test):
GENE_ID	SYMBOLS	NAMES	5-GENE CLASSIFIER	8-GENE CLASSIFIER	P_VALUE	FA_MEAN	FTC_MEAN	SLR	FOLD_CHANGE	FDR	rank of the gene according to p-value
204513_s_at	ELMO1	engulfment and cell motility 1	5-gene classifier	8-gene classifier	0.0335552	8.00533	6.79216	-1.21317	0.43132	0.138717	4857
219064_at	ITIH5	inter-alpha (globulin) inhibitor H5	5-gene classifier	8-gene classifier	0.000106612	4.18459	2.55007	-1.63451	0.322079	0.00434303	492
219436_s_at	EMCN	endomucin	5-gene classifier	8-gene classifier	5.124e-05	6.53232	4.27156	-2.26076	0.208662	0.00314638	327
210078_s_at	KCNAB1	potassium voltage-gated channel, shaker-related subfamily, beta member 1	5-gene classifier	8-gene classifier	1.70614e-06	8.98011	4.49339	-4.48672	0.0446028	0.000863063	34
204368_at	SLCO2A1	solute carrier organic anion transporter family, member 2A1	5-gene classifier	8-gene classifier	0.00163713	8.70036	7.57102	-1.12934	0.457125	0.0208071	1580
219643_at	LRP1B	low density lipoprotein receptor-related protein 1B		8-gene classifier	0.776887	3.04586	2.89745	-0.148411	0.902244	0.839784	18577
206208_at	CA4	carbonic anhydrase IV		8-gene classifier	0.00076769	5.3249	3.79664	-1.52826	0.346694	0.0132326	1165
Dataset E2 (Student's t-test):
GENE_ID	SYMBOLS	NAMES	5-GENE CLASSIFIER	8-GENE CLASSIFIER	P_VALUE	FA_MEAN	FTC_MEAN	SLR	FOLD_CHANGE	FDR	ranking_p
131500	ELMO1	engulfment and cell motility 1	5-gene classifier	8-gene classifier	0.835644	12.4858	12.3599	-0.125885	0.916442	0.987092	27829
211835	ITIH5	inter-alpha (globulin) inhibitor H5	5-gene classifier	8-gene classifier	0.0376823	11.7364	10.2624	-1.47399	0.359986	0.918722	1325
181479	EMCN	endomucin	5-gene classifier	8-gene classifier	0.0263703	15.6011	14.4094	-1.19165	0.437803	0.909645	943
127816	EMCN	endomucin	5-gene classifier	8-gene classifier	0.00791032	15.1785	13.7709	-1.40759	0.37694	0.904077	274
210393	KCNAB1	potassium voltage-gated channel, shaker-related subfamily, beta member 1	5-gene classifier	8-gene classifier	0.359733	13.6901	14.4602	0.77012	1.70541	0.944164	12521
178284	SLCO2A1	solute carrier organic anion transporter family, member 2A1	5-gene classifier	8-gene classifier	0.00884962	16.0505	15.5171	-0.533457	0.690897	0.904077	305
209464	LRP1B	low density lipoprotein receptor-related protein 1B		8-gene classifier	0.272086	12.3222	10.8829	-1.43928	0.368752	0.941346	9493
196942	CA4	carbonic anhydrase IV		8-gene classifier	0.00939671	14.9722	12.9624	-2.00972	0.248321	0.904077	322

## Sheet: Arkusz2
Zbior	C	:
GENE_ID	P_VALUE	FA_MEAN	FTC_MEAN	SLR	FOLD_CHANGE	FDR	ranking_p[id_8]	ranknig_abs_SLR[id_8]	ranknig_abs_SLR_sign_0_05[id_8]
ELMO1	0.00868498	0.0152671	0.00895007	-0.00631705	0.995631	0.014475	3	2	2
SLCO2A1	0.0012974	0.00454463	0.00241868	-0.00212595	0.998527	0.0032435	2	4	4
KCNAB1	0.0153488	0.0323049	0.0152615	-0.0170434	0.988256	0.019186	4	1	1
EMCN	0.000945393	0.00571378	0.0028639	-0.00284988	0.998027	0.0032435	1	3	3
ITIH5	0.0350565	0.0034003	0.00237838	-0.00102192	0.999292	0.0350565	5	5	5
GENE_ID	P_VALUE	FA_MEAN	FTC_MEAN	SLR	FOLD_CHANGE	FDR
ELMO1	0.00452116	6.54928	5.70938	-0.839898	0.558683	0.00565144
SLCO2A1	0.000191244	4.88857	3.88982	-0.998743	0.500436	0.000491744
KCNAB1	0.00143681	7.16656	5.69856	-1.468	0.361482	0.00239468
EMCN	0.000196698	5.16943	4.11322	-1.05621	0.480895	0.000491744
ITIH5	0.0237612	4.51494	3.97837	-0.536576	0.689405	0.0237612
	0.000278462	1
	0.000291251	2
	0.00200385	3
	0.00753343	4
	0.0442761	5
